# Supplementary material for: Tartrate-resistant acid phosphatase 5 promotes pulmonary fibrosis by modulating β-catenin signaling
Source: Nat Commun. 2022 Jan 10;13:114. doi: 10.1038/s41467-021-27684-9 (PMC8748833; doi:10.1038/s41467-021-27684-9)
Supplement: Supplementary file 3 — Source Data [file 41467_2021_27684_MOESM3_ESM.xlsx]

## Sheet: Figure 1
Figure 1
Quantifications
A）	control subjects	IPF patients	B）	DLCO≥40%	DLCO<40%	E）	Saline	BLM
	5.74267	6.64933		10.7906	11.2008		0.845772	1.44991
	12.5093	13.596		13.1144	12.9327		0.911807	4.95629
	8.636	11.5027		14.6583	16.9693		0.868394	4.81138
	8.54933	17.136		9.97752	22.9427		1.49319	3.46663
	12.856	16.9693		11.0993	17.8427		1.12584	3.24286
	10.8827	17.8427		8.12119	19.1493		0.971781	3.28956
	13.5827	19.1493		5.98771	12.276		0.913927	4.11369
	10.2427	16.0293		6.64933	17.136			4.57516
	7.29057	12.276		11.5027	16.0293			4.44717
	13.8678	22.9427		13.596				2.25232
	10.0992	11.0993		19.9443				3.68609
	8.37174	12.9327
	12.1818	8.12119
		5.98771
		19.9443
		13.1144
		11.2008
		14.6583
		9.97752
		10.7906

## Sheet: Figure 3
B)	WT+PBS			WT+TGF-β1			Acp5-/- +PBS			Acp5-/- +TGF-β1
Fibronectin	0.997501	0.994168	0.996597	3.30089	1.96727	1.68927	0.788098	0.303319	0.764007	0.842958	0.628449	0.722257
Col1a1	0.993832	0.998918	0.994577	3.96782	3.11062	2.76685	0.870207	0.518167	0.871873	1.96604	2.27346	2.40037
Acta2	1.00272	1.00587	1.00024	4.75153	2.81402	2.44422	0.236925	0.15135	0.182668	0.730487	0.919978	0.519237
D)	Scrambled siRNA+PBS			Scrambled siRNA+TGF-β1			ACP5 siRNA+PBS			ACP5 siRNA +TGF-β1
FIBRONECTIN	1.02247	1.01205	1.01329	3.17797	3.83697	5.20533	0.458988	0.653585	1.38511	2.26439	1.40506	2.29358
COL1A1	0.972888	1.00219	0.992177	5.22441	3.96659	4.61776	0.744886	0.570976	1.42798	1.92234	1.24742	2.88858
ACTA2	0.999382	0.994168	0.938352	9.58406	10.602	6.57175	0.482404	0.717602	0.717817	4.30708	4.86223	5.58689

## Sheet: Figure 4
G)	pbs			BLM
Vector	100.902	100.631	113.1	107.924	101.969	85.9687
Vector+TGF-β1	200.995	300.042	304.241	107.703	92.5249	101.525
Acp5	200.997	200.676	267.611	109.929	100.028	95.0277
Acp5+TGF-β1	500.664	500.176	417.606	107.922	101.713	89.713

## Sheet: Figure 6
B)	PBS						TGF-β1
WT	0.148305	0.31113	0.0406305	0.0796307	0.142761	0.179335	0.293807	0.647225	0.262018	0.642646	0.268057	0.243046	0.549832	0.410616
Acp5-/-	0.148305	0.0965715	0.173367	0.204285	0.148425	0.12979	0.181479	0.238216	0.175976	0.317073	0.16577	0.340008	0.320839	0.311742
E)	WT+Saline								WT+BLM											Acp5-/- +Saline					Acp5-/- +BLM
Fibronectin	1.15255	0.867638	1.09633	0.912131	1	0.998638	0.999966	0.999623	0.839051	2.08352	7.216	1.28913	1.87463	7.86037	0.95491	1.41566	7.68693			0.714373	0.790921	0.786389	0.175874	0.0485015	1.3014	0.698521	0.299687	0.424354	0.310139	0.330466	1.53699	1.13391	0.32623	0.181227
Col1a1	0.80854	1.23679	2.46897	0.405026	1	1	0.999998	0.997647	1.86266	1.75071	7.465	2.40526	2.4919	9.77774	8.27153	5.88047	2.06368	4.28548	9.67643	0.795123	0.433313	1.56597	0.0497133	0.476685	0.12729	1.71105	2.66831	0.43725	5.72213	3.02004	0.0261081	0.410151	0.127024	0.478894
Acta2	0.999941	0.993619	1.10204	0.907412	0.987522	0.999061	0.999996	0.99975	1.01358	0.631445	1.86052	7.43103	7.81	1.9842	0.769632	1.42172	5.65452	2.92857	2.3279	0.549103	0.764264	1.3453	0.532262	0.224748	2.4309	1.64937	2.04634	0.145657	0.541299	0.492441	0.260511	0.652668	0.267017	0.140253

## Sheet: Figure 7
B)	Scrambled siRNA	Acp5 siRNA			H)	Scrambled siRNA	Acp5 siRNA	J)
		1#	2#	3#		0.620611	0.28914			Scrambled siRNA					Acp5 siRNA
	0.999834	0.516014	0.459082	0.0303684		0.604883	0.310101		Fibronectin	1.89508	2.41203	2.92346	2.09231	2.33088	1	0.798228	1.71731	1.20782	0.5931
	1.34613	0.764268	0.125493	0.0669389		0.437387	0.262298		Col1a1	2.04629	2.13984	2.10788	1.87796	2.82345	1.00001	1.83409	1.56878	0.942638	0.741448
	0.742623	0.969414	0.466959	0.0504923		0.403797	0.164905		Acta2	3.20063	3.95597	5.34323	5.86965	4.6356	0.554559	1	3.11028	3.28835	0.361877
						0.511296	0.316103		Acp5	1.65	2.21111	2.42313	3.07208	1.44376	0.932493	0.480975	1	1.43518	1.20404
						0.614316	0.319106

## Sheet: Figure 8
c)	DMSO	BLM	BLM + Aub (2.5 mg/kg)	BLM + Aub (5 mg/kg	D）	DMSO	BLM	BLM + Aub (2.5 mg/kg)	BLM + Aub (5 mg/kg	F)		DMSO					DMSO+TGF-β					AubipyOMe					AubipyOMe+TGF-β
	0	4.9	3.2	2.5		0.131435	0.342842	0.323242	0.145254		Fibronectin	1.40153	1.10726	1.11497	0.518351	11.4876	12.7462	6.85426	7.17013	3.99169	12.1847	4.6654	4.64926	1.06585	8.46787	9.65985	11.8927	1.94801	2.15397	2.43176	0.766841
	0	3.5	2.8	1.4		0.231234	0.532421	0.233523	0.103412		Col1a1	0.322255	0.971307	1.08147	0.665726	3.70122	4.65061	2.97523	5.27893	5.44693	8.74222	2.1038	1.28165	0.85441	1.07773	5.66863	1.16312	0.522318	1.75686	2.15547	1.14339
	0	6.6	1.4	1.6		0.042341	0.426341	0.234134	0.152442		Acta2	0.681129	0.49005	0.4222	0.396667	0.582771	5.91696	4.94344	6.70515	1.54864	4.98299	3.5344	4.38716	4.75576	2.81282	0.495171	1.00647	1.01322	1.09019	0.412081	0.0307597
	0	4.1	2.8	1.2		0.107743	0.563642	0.324533	0.312231
	0	3	2.8	1.9		0.144245	0.352234	0.321663	0.184517

## Sheet: Figure S1
A)	Scrambled siRNA	ACP5 siRNA	B)	Vector	ACP5
	0.98698	0.424587		0.996713	116.89
	0.985244	0.310398		0.999327	372.925
	0.998975	0.242508		0.999536	428.056

## Sheet: Figure S3
A)		PBS			TGF-β1			B)		PBS			TGF-β1
	WT	1.17935	0.923495	0.965121	2.33066	1.66859	1.40174		Vector	1.32289	1.19986	0.623599	2.06583	2.26994	2.32339
	Acp5-/-	0.883245	0.900218	1.27581	1.59038	1.63919	1.91314		Acp5	1.17314	1.11099	0.856599	2.04762	2.30353	2.10472

## Sheet: Figure S4
	WT+Saline				WT+BLM				Acp5-/- +Saline				Acp5-/- +BLM
Acp5	3.45765	2.60291	3.289	2.73639	7.87336	14.5847	10.512	9.0239	0.857247	0.949105	0.943667	0.211049	0.561674	0.838226	0.359625	0.509225
β-catenin	1.13196	1.73151	3.45656	0.567037	11.176	8.50427	10.79	4.43159	0.954148	0.519976	1.87916	0.059656	2.25458	3.42211	5.33661	3.8745

## Sheet: Figure S5
Fsp1	Saline										BLM
WT	12.5	25	17.2549	17.3077	14.2276	15.8103	16.2791	23.2932	14.9425	21.7712	45.8333	43.0412	56.3333	56.9536	51.1254	52.7508	51.5244	52.1739	55.836	58.147
Acp5-/-	13.4832	17.2414	14.2857	7.49064	8.83534	10.1504	9.01288	9.7561	12.2951	12.6531	18.5	14.6789	9.2437	9.76562	14.2336	8.96861	9.80392	13.1474	8.26772	14.1264
Pcna	Saline										BLM
WT	28.2258	31.5972	29.918	24.7387	38.1818	37.6191	34.874	29.6167	29.6667	26.5233	56.0724	78.9655	86.3787	73.1707	74.0061	70.9039	76.6026	73.125	68.3735	64.0327
Acp5-/-	26.7442	33.209	29.4964	30.3249	33.4573	26.8382	27.2727	30.2817	34.1176	28.5171	30.2013	40.2174	31.5412	24.5353	33.7793	32.2917	28.6792	30.9524	31.7829	38.247

[truncated: 4 more sheets: Figure S6, Figure S7, Figure S8, Figure S9]
